# Supplementary material for: Inconsistent Provider Testing Practices for Congenital Cytomegalovirus: Missed Diagnoses and Missed Opportunities
Source: Int J Neonatal Screen. 2022 Nov 14;8(4):60. doi: 10.3390/ijns8040060 (PMC9680485; doi:10.3390/ijns8040060)
Supplement: Supplementary file 1 [file IJNS-08-00060-s001.zip]

Archive with 1 entries (1 files):
- IJNS-1787666-supplementary.pdf
